# Supplementary material for: Designing Antioxidant and Antimicrobial Polyethylene Films with Bioactive Compounds/Clay Nanohybrids for Potential Packaging Applications
Source: Molecules. 2023 Mar 25;28(7):2945. doi: 10.3390/molecules28072945 (PMC10095763; doi:10.3390/molecules28072945)
Supplement: Supplementary file 1 [file molecules-28-02945-s001.zip]

Archive with 1 entries (1 files):
- molecules-2242311-supplementary.pdf
